# Supplementary material for: A New Method for In-Situ Characterization of Solid-State Batteries Based on Optical Coherence Tomography
Source: Sensors (Basel). 2024 Apr 9;24(8):2392. doi: 10.3390/s24082392 (PMC11053835; doi:10.3390/s24082392)
Supplement: Supplementary file 1 [file sensors-24-02392-s001.zip]

Archive with 2 entries (2 files):
- OCT-1.avi
- OCT-2.mp4
